# Supplementary material for: Community-acquired infection with hypervirulent Clostridium difficile isolates that carry different toxin and antibiotic resistance loci: a case report
Source: Gut Pathog. 2017 Nov 9;9:63. doi: 10.1186/s13099-017-0212-y (PMC5680771; doi:10.1186/s13099-017-0212-y)
Supplement: Supplementary file 3 — Additional file 3.Information of the primers employed for the different molecular tests conducted. [file 13099_2017_212_MOESM3_ESM.xlsx]

## Sheet: Primer sets
	Scheme	Locus	Primer	Sequence (5'-3')	Reference
	CDI detection	16SrRNA	g-cdif-F	TTGAGCGATTTACTTCGGTAAAGA	Naaber P, et al. 2011. doi: 10.1128/JCM.05115-11.
			g-cdif-R	CCATCCTGTACTGGCTCACCT
		gdh	CD-GDH-F	TTCCTAATTTAGCAGCAGCTTC	Paltansing S, et al. 2005. doi: 10.1111/j.1469-0691.2007.01793.x.
			CD-GDH-R	GTCTTGGATGGTTGATGAGTAC
	MLSTs	adk	adk1F	TTACTTGGACCTCCAGGTGC	Griffiths, et al. 2010. doi: 10.1128/JCM.01796-09.
			adk1R	TTTCCACTTCCTAAGGCTGC
		atpA	atpA1F	TGATGATTTAAGTAAACAAGCTG
			atpA1R	AATCATGAGTGAAGTCTTCTCC
		dxr	dxr3F	GCTACTTTCCATTCTATCTG
			dxr4R	CCAACTCTTTGTGCTATAAA
		glyA	glyA1F	ATAGCTGATGAGGTTGGAGC
			glyA1R	TTCTAGCCTTAGATTCTTCATC
		recA	recA2F	CAGTAATGAAATTGGGAGAAGC
			recA2R	ATTCAGCTTGCTTAAATGGTG
		sodA	sodA5F	CCAGTTGTCAATGTATTCATTTC
			sodA6R	ATAACTTCATTTGCTTTTACACC
		tpi	tpi2F	ATGAGAAAACCTATAATTGCAG
			tpi2R	TTGAAGGTTTAACACTTCCACC
	Toxigenic profiles	tcdA	tcdA-F	AGATTCCTATATTTACATGACAATAT
			tcdA-R	GTATCAGGCATAAAGTAATATACTTT
		tcdB	tcdB1	TGATGAAGATACAGCAGAAGC
			tcdB2	TGATTCTCCCTCAAAATTCTC
		tcdC	tcdC-F17	AAAAGGGAGATTGTATTATGTTTTC
			tcdC-R(+462)	CAATAACTTGAATAACCTTACCTTCA
		non-toxigenic	lok1(cdd1)	AAAATATACTGCACATCTGTATAC
			lok3 (cdu1)	TTTACCAGAAAAAGTAGCTTTAA
		Binary toxin	cdtApos	TGAACCTGGAAAAGGTGATG	Stubbs, et al. 2000. doi: 10.1111/j.1574-6968.2000.tb09122.x.
			cdtArev	AGGATTATTTACTGGACCATTTG
			cdtBpos	CTTAATGCAAGTAAATACTGAG
			cdtBrev	AACGGATCTCTTGCTTCAGTC
	Antibiotic resistance markers	gyrA	CD-gyrA-F	AATGAGTGTTATAGCTGGACG	Dridi, et al. 2002. doi: 10.1128/AAC.46.11.3418–3421.2002.
			CD-gyrA-R	TCTTTTAACGACTCATCAAAGTT
		gyrB	CD-gyrB-F	AGTTGATGAACTGGGGTCTT
			CD-gyrB-R	TCAAAATCTTCTCCAATACCA
		Tn5397	CD-tndX-F	TACATTGTTAAAACAGCAAGC	Spigaglia, et al. 2007. doi: 10.1089/mdr.2007.723.
			CD-tndX-R	TAGCAGTGTCTCATTGATA
		Tn916-like	CD-INTf	GACTGGAGAGAGCCAACGAA
			CD-INTr	CATCATGCCGTTGTAATCAC
		tet	tet(M)-F	TGGAATTGATTTATCAACGG
			tet(M)-R	TTCCAACCATACAATCCTTG
		ermB	ermB-E5	CTCAAAACTTTTTAACGAGTG
			ermB-E6	CCTCCCGTTAAATAATAGATA
